# Supplementary material for: Integrated Analysis of the Functions and Prognostic Values of RNA-Binding Proteins in Colorectal Cancer
Source: Front Cell Dev Biol. 2020 Nov 5;8:595605. doi: 10.3389/fcell.2020.595605 (PMC7674310; doi:10.3389/fcell.2020.595605)
Supplement: Supplementary file 1 [file Table_1.xlsx]

## Sheet: Sheet1
DE RBPs in CRC patients
RBPs	logFC	pValue	fdr
TRIM71	6.28642	1.28008e-13	5.81622e-13
ZNF579	1.04755	1.97703e-10	5.75678e-10
MSI2	1.07801	1.5579e-21	3.38513e-20
RBMS3	-1.28089	4.61427e-19	4.8432e-18
RBFOX3	-4.94403	2.1729e-08	5.06387e-08
ELAVL3	-2.70869	1.91167e-21	3.92182e-20
ELAVL4	-2.98421	1.01479e-23	6.87012e-22
NCBP2L	1.87659	8.91141e-10	2.42778e-09
RBM28	1.12873	5.1124e-25	9.88884e-23
ZC3H12C	-1.49525	2.13462e-21	4.2504e-20
PABPN1L	1.12892	0.0030571	0.00414761
CD3EAP	1.80394	1.64366e-23	9.67618e-22
RDM1	1.47317	3.82097e-13	1.60671e-12
BYSL	1.20041	9.29978e-23	3.69795e-21
DZIP1	-1.20887	6.48661e-15	3.36467e-14
METTL1	1.127	7.51792e-20	9.97967e-19
SAMD4A	-1.06243	2.09157e-08	4.88274e-08
IPO4	1.39321	2.68306e-19	2.97132e-18
PNLDC1	1.90094	0.000978889	0.00140852
ADAT2	1.6155	1.8762e-23	1.05849e-21
BOP1	1.54439	1.24453e-20	2.08036e-19
EIF5A2	1.48717	1.45982e-19	1.73385e-18
BOLL	4.14007	1.27425e-05	2.22624e-05
DAZL	1.52912	0.0238607	0.0292375
DAZ1	5.69859	2.08893e-13	9.18316e-13
DAZ2	3.40265	2.71172e-13	1.1806e-12
DAZ3	1.66898	3.11283e-13	1.32958e-12
DAZ4	2.34552	3.07549e-13	1.31779e-12
SPATS2L	-1.039	1.83488e-21	3.82221e-20
NKRF	1.32573	7.96522e-26	5.39246e-23
TDRD5	1.41157	9.74216e-05	0.00015537
POLR2J2	1.69851	1.64485e-10	4.86274e-10
POLR2J3	1.46766	2.33319e-16	1.54104e-15
BRIX1	1.00829	4.19991e-18	3.64531e-17
PTRH1	2.98137	2.38792e-17	1.80628e-16
GTF3A	1.50666	3.31484e-20	4.9322e-19
AZGP1	2.84373	2.89553e-17	2.16605e-16
NOP2	1.1138	1.83113e-22	6.15124e-21
RRP9	1.07704	6.54251e-21	1.1971e-19
PUS1	1.31217	1.57506e-21	3.38513e-20
RBM44	2.06131	4.60424e-12	1.68036e-11
OASL	-1.78044	8.1138e-11	2.56086e-10
NOC3L	1.04329	2.11428e-20	3.21656e-19
RNASE10	1.66932	0.00135613	0.00192676
APOBEC4	1.53872	0.0378194	0.0456801
ZCCHC24	-1.31094	1.18749e-10	3.61316e-10
PUS7	1.5544	2.80729e-25	7.60215e-23
PUS7L	1.01839	2.08349e-15	1.16572e-14
SMAD7	-1.26461	1.20196e-19	1.4795e-18
ADAD1	2.28014	1.47293e-11	5.07466e-11
DUS4L	1.10056	5.61783e-20	7.84179e-19
IGF2BP1	5.36838	1.47766e-08	3.55374e-08
IGF2BP3	4.94802	7.90266e-10	2.16911e-09
TDRD10	-1.4207	7.7849e-20	1.02316e-18
MOV10L1	2.12432	3.64443e-16	2.33865e-15
AFF3	-2.91789	2.25628e-24	2.5381e-22
MATR3	1.63217	2.16353e-14	1.05755e-13
A1CF	-1.50155	5.41417e-19	5.61749e-18
RBM47	-1.59302	1.05401e-22	3.92156e-21
RBM20	-2.15448	2.3473e-15	1.29724e-14
KHDC1L	3.45052	1.25362e-10	3.78039e-10
RPL10L	-2.0184	1.03922e-18	1.00507e-17
C2orf15	1.21065	9.02458e-21	1.58692e-19
TEX13A	3.36893	1.39885e-14	6.9891e-14
XPO4	1.02281	3.30108e-17	2.45586e-16
RUVBL1	1.08398	8.16322e-23	3.34939e-21
RNF113B	6.32564	3.51597e-16	2.27781e-15
U2AF1	1.48109	4.3913e-07	9.04995e-07
DNMT3B	1.7282	4.17298e-21	8.07174e-20
RNASE9	4.10757	1.41452e-15	8.01362e-15
ZC3HAV1L	2.17235	3.87175e-25	8.73724e-23
LUZP4	3.2868	1.22872e-13	5.60164e-13
TDRD6	1.08037	5.8764e-07	1.1929e-06
SIDT1	-1.03462	5.21007e-12	1.88118e-11
SIDT2	-1.26375	4.45314e-21	8.49232e-20
WDR4	1.26975	1.60235e-20	2.59602e-19
NXF5	3.13839	3.6896e-09	9.42588e-09
NXF2B	2.09006	9.27153e-14	4.2411e-13
NXF2	2.60866	4.14986e-14	1.97155e-13
MRPL35	-1.07758	1.55027e-25	6.09355e-23
RRS1	1.00524	3.23672e-18	2.86439e-17
RIOK3	-1.79959	1.78853e-24	2.42167e-22
PIWIL1	5.47086	2.25971e-18	2.05346e-17
ZCCHC13	3.11526	1.51681e-12	5.97025e-12
RNASE1	-1.43736	5.43494e-19	5.61749e-18
RNASE6	-1.08572	6.85514e-16	4.12527e-15
RNASE7	2.1789	9.62967e-05	0.000153757
RNASE8	1.94986	2.89071e-05	4.83811e-05
XPOT	1.11678	9.55896e-23	3.69795e-21
RBMXL3	4.29437	1.6271e-12	6.31585e-12
RBMY1A1	1.87059	3.8452e-13	1.61189e-12
RBMY1E	1.69472	2.8696e-13	1.2374e-12
DKC1	1.16321	6.72986e-25	1.01247e-22
AUH	-1.03649	2.73071e-19	2.97132e-18
DHX34	1.07067	1.57629e-19	1.8483e-18
SRRM3	1.36236	3.40153e-05	5.67201e-05
PIH1D3	1.47191	2.95512e-06	5.50375e-06
NXT1	1.07115	1.99851e-16	1.333e-15
EXOSC5	1.02211	1.05777e-17	8.57614e-17
NUDT16	-1.06209	5.10616e-23	2.29125e-21
NUFIP1	1.26487	1.32409e-20	2.18636e-19
TARBP1	1.12128	1.39046e-18	1.32584e-17
EZH2	1.09083	1.79697e-21	3.80171e-20
MVP	-1.36596	1.98779e-19	2.26174e-18
KHDRBS2	-4.16141	2.21118e-24	2.5381e-22
CPSF4L	1.73317	2.41301e-08	5.59454e-08
RAVER2	-1.4565	3.40427e-23	1.64621e-21
URB2	1.1411	1.41977e-22	5.05888e-21
PPARGC1A	-1.95874	4.53482e-22	1.1808e-20
PPARGC1B	-1.48363	1.86579e-22	6.15124e-21
RBM24	-1.90596	4.38555e-16	2.73642e-15
ENOX1	-1.27987	0.000826811	0.00119605
RBPMS2	-3.56184	6.33626e-20	8.75438e-19
RPL3L	1.48931	1.59854e-09	4.24397e-09
RNASE11	1.87906	1.75621e-13	7.82208e-13
RNASE12	2.44131	3.70889e-13	1.56443e-12
TRMT1	1.02031	1.92821e-20	3.00092e-19
RAE1	1.05034	5.2352e-21	9.84508e-20
CMSS1	1.28357	2.1527e-22	6.76697e-21
UTP14A	1.10117	1.07162e-22	3.92156e-21
DDX47	1.39118	5.26198e-14	2.4653e-13
TEP1	-1.14664	4.44235e-19	4.69918e-18
DDX4	2.50457	1.21859e-10	3.6995e-10
NOP56	1.10352	1.1164e-20	1.8895e-19
DDX31	1.02115	1.80016e-25	6.09355e-23
HNRNPCL1	2.88843	8.05256e-10	2.20266e-09
RALYL	-2.25956	3.99119e-16	2.52527e-15
NPM3	1.16274	5.34778e-16	3.27642e-15
NPM2	1.98229	7.96127e-13	3.24685e-12
SNRPN	-1.23256	3.42017e-16	2.2264e-15
PIH1D2	1.07259	1.13508e-12	4.56055e-12
RBM11	1.4598	0.000138159	0.000215516
TSEN2	1.0579	4.39036e-17	3.1789e-16
TLR7	-1.74692	2.67188e-17	2.00984e-16
TLR3	-2.29269	3.81753e-24	3.6921e-22
BRCA1	1.25817	5.24488e-20	7.39746e-19
DQX1	-1.29463	1.1684e-16	8.15472e-16
ZNF473	1.0259	2.32346e-23	1.20999e-21
CELF4	-1.86626	1.69775e-18	1.58534e-17
DDX53	7.75467	3.13033e-15	1.68863e-14
CPEB1	-2.99064	1.01053e-23	6.87012e-22
CPEB2	-1.0744	7.98001e-22	1.86292e-20
CPEB3	-1.33885	1.90807e-22	6.15124e-21
SECISBP2L	-1.18249	4.99807e-22	1.25322e-20
DDX60	-1.78758	1.24505e-19	1.51873e-18
PABPC3	2.24826	1.3434e-12	5.3342e-12
PABPC1L	3.05938	4.10315e-22	1.13381e-20
PABPC5	-1.04148	9.70821e-07	1.92459e-06
MEX3A	3.04525	3.57509e-23	1.6692e-21
RNASEL	-1.51284	7.42483e-24	6.70214e-22
RPS4Y2	1.00366	0.000554213	0.000817435
TERT	1.96454	5.46447e-12	1.96779e-11
AEN	1.18098	6.72696e-20	9.10831e-19
ZC3H8	1.11004	1.81891e-22	6.15124e-21
DCAF13	1.09346	6.12429e-22	1.48077e-20
POP1	1.41378	9.81642e-24	6.87012e-22
ZNF239	1.84922	1.82165e-20	2.86803e-19
RRP12	1.1934	8.80153e-21	1.56806e-19
RANBP17	2.20694	7.7138e-18	6.44722e-17
RPL22L1	1.79615	4.67846e-12	1.70286e-11
RNASEH2A	1.13757	4.93534e-20	7.03416e-19
RPP40	1.21565	1.76658e-20	2.81406e-19
LRRFIP2	-1.10146	2.90132e-23	1.45496e-21
EIF4E3	-1.96551	2.43687e-24	2.5381e-22
CTU1	1.54771	1.07482e-11	3.75081e-11
PAPOLB	1.74313	0.00082381	0.00119426
EXO1	1.53546	4.05222e-21	7.95174e-20
NANOS2	5.60173	1.57354e-12	6.14e-12
NANOS3	4.42189	2.91633e-20	4.38745e-19
PDCD4	-2.31802	6.88923e-26	5.39246e-23
IFIT1	-1.11181	1.14633e-11	3.97981e-11
IFIT1B	2.60977	5.06783e-07	1.03653e-06
NOVA1	-2.93102	9.93881e-24	6.87012e-22
LIN28A	5.54235	5.87507e-07	1.1929e-06
LIN28B	5.70302	1.01208e-06	1.99761e-06
TDRD7	-1.03186	6.25647e-22	1.48619e-20
TST	-2.08755	1.22336e-23	7.88773e-22
